# Supplementary material for: Cyp26 Enzymes Facilitate Second Heart Field Progenitor Addition and Maintenance of Ventricular Integrity
Source: PLoS Biol. 2016 Nov 28;14(11):e2000504. doi: 10.1371/journal.pbio.2000504 (PMC5125711; doi:10.1371/journal.pbio.2000504)
Supplement: S1 Data — Excel spreadsheet containing in separate sheets all the numerical data and statistical analysis for the Figure panels 1G, 1H, 1K, 2N, 2Q, 3G, 3J, 3K, 4A, 4B, 4C, 4D, 5A, 5B, 5C, 5D, 5M, 5N, 5Q, 5R, 5S, and 5T. (XLSX) [file pbio.2000504.s011.xlsx]

## Sheet: Fig 1G
Ventricular cardiomyocyte counts
	control - 36hpf		Cyp26 deficient - 36hpf		control - 48hpf		Cyp26 deficient - 48hpf		control - 72hpf		Cyp26 deficient - 72hpf
	Ventricle		Ventricle		Ventricle		Ventricle		Ventricle		Ventricle
	48		47		76		0		110		12
	51		46		95		0		90		27
	55		54		94		18		109		15
	42		49		101		40		87		27
	70		46		94		76		73		15
	44		65		112		38		96		17
	56		52		82		38		82		39
	48		57		131		43		64		41
	48				97		27		75		50
	54				107		24		60		0
					133		48		47		33
					76		26		87		10
					87		46		78		29
					96		37		91		12
Average	51.6		52		98.6429		32.9286		82.0714		23.3571
STD	7.91903		6.59004		17.5087		19.6644		17.7221		14.0855
SEM	2.50422		2.32993		4.6794		5.25552		4.73642		3.76451
	Ctrl vs Cyp26				Ctrl vs Cyp26				Ctrl vs Cyp26
	t-test 36hpf				t-test 48hpf				t-test 72 hpf
	0.908365				9.80032e-10				6.50095e-10

## Sheet: Fig 1H
RT-qPCR of cardiac differentiation markers
			cmlc2 - control vs Cyp26 deficient at 48hpf											cmlc2 - control vs Cyp26 deficient at 72hpf
			7.22											6.76
			6.94	7.2675										6.5	6.7575
			7.27											6.91
			7.64											6.86
	cmlc2	b-actin	DCt	DDCt	2-DDCt	average	Dev. St.	Err. St.	ttest			cmlc2	b-actin	DCt	DDCt	2-DDCt	average	Dev. St.	Err. St.	ttest
control	24.57	17.35	7.22	-0.0475	1.03347	1.01476	0.139086	0.0695428	0.00239086		control	23.91	17.15	6.76	0.0025	0.998269	1.0062	0.15057	0.0752851	0.000639829
	24.32	17.38	6.94	-0.3275	1.25484							23.7	17.2	6.5	-0.2575	1.19541
	24.39	17.12	7.27	0.0025	0.998269							24.08	17.17	6.91	0.1525	0.89969
	24.82	17.18	7.64	0.3725	0.772443							24.08	17.22	6.86	0.1025	0.931418
Cyp26 deficient	25.12	16.84	8.28	1.0125	0.495687	0.512142	0.0318936	0.178588			Cyp26 deficient	24.73	16.52	8.21	1.4525	0.365388	0.369767	0.0626805	0.250361
	25.15	16.98	8.17	0.9025	0.534959							24.99	16.54	8.45	1.6925	0.30939
	25.15	16.81	8.34	1.0725	0.475494							24.73	16.77	7.96	1.2025	0.434522
	25.01	16.86	8.15	0.8825	0.542427
			vmhc - control vs Cyp26 deficient at 48hpf											vmhc- control vs Cyp26 deficient at 72 hpf
			7.45											5.53
			7.19	7.26667										5.58	5.53
			7.16											5.56
														5.45
	vmhc	b-actin	DCt	DDCt	2-DDCt	average	Dev. St.	Err. St.	ttest			vmhc	b-actin	DCt	DDCt	2-DDCt	average	Dev. St.	Err. St.	ttest
control	24.8	17.35	7.45	0.183333	0.880666	1.00399	0.107378	0.0536892	0.000828333		control	22.68	17.15	5.53	0	1	1.00059	0.0171546	0.00857728	6.14902e-08
	24.57	17.38	7.19	-0.0766667	1.05458							22.78	17.2	5.58	0.05	0.965936
	24.34	17.18	7.16	-0.106667	1.07674							22.73	17.17	5.56	0.03	0.97942
												22.67	17.22	5.45	-0.08	1.05702
Cyp26 deficient	25.17	16.84	8.33	1.06333	0.478525	0.50741	0.0779298	0.279159			Cyp26 deficient	24.05	16.52	7.53	2	0.25	0.273249	0.0212292	0.145702
	24.94	16.98	7.96	0.693333	0.618423							24.01	16.54	7.47	1.94	0.260616
	25.27	16.81	8.46	1.19333	0.437291							24.11	16.81	7.3	1.77	0.293209
	25.14	16.86	8.28	1.01333	0.4954							24.09	16.77	7.32	1.79	0.289172
			amhc - control vs Cyp26 deficient at 48hpf											amhc - control vs Cyp26 deficient at 72hpf
			9.86											10.83
			9.75	9.825										10.87	10.705
			9.9											10.6
			9.79											10.52
	amhc	b-actin	DCt	DDCt	2-DDCt	average	Dev. St.	Err. St.	ttest			amhc	b-actin	DCt	DDCt	2-DDCt	average	Dev. St.	Err. St.	ttest
control	27.21	17.35	9.86	0.035	0.976032	1.00082	0.0540248	0.0270124	0.0238748		control	27.98	17.15	10.83	0.125	0.917004	1.00531	0.0995359	0.049768	0.599051
	27.13	17.38	9.75	-0.075	1.05336							28.07	17.2	10.87	0.165	0.891929
	27.02	17.12	9.9	0.075	0.949342							27.77	17.17	10.6	-0.105	1.07549
	26.97	17.18	9.79	-0.035	1.02456							27.74	17.22	10.52	-0.185	1.13682
Cyp26 deficient	26.44	16.84	9.6	-0.225	1.16878	1.11664	0.0284748	0.0142374			Cyp26 deficient	27.24	16.52	10.72	0.015	0.989657	1.05015	0.108769	0.329802
	26.65	16.98	9.67	-0.155	1.11342							27.31	16.54	10.77	0.065	0.955945
	26.43	16.81	9.62	-0.205	1.15269							27.25	16.81	10.44	-0.265	1.20164
	26.64	16.86	9.78	-0.045	1.03168							27.4	16.77	10.63	-0.075	1.05336

## Sheet: Fig 1K
Kaede ventricular cardiomyocyte differentiation assay measurements
Area Measurement
	control	Cyp26 deficient
	5345	2915
	2508	3153
	2343	1228
	5787	1596
	4641	1016
	3011	1022
	4889	2154
	6533	1540
Average	4382.12	1828
STD	1576.68	832.313
SEM	557.439	294.267
t-test	0.00204947

## Sheet: Fig 2N
Contribution of label cells in nkx:kaede transgenic embryos
	Lateral				Adjacent
	Arches	OFT	Ventricle		Ventricle
control	0.285714	0.885714	0.542857		1		Chi Squared Test
Cyp26 deficient	0.487179	0.948718	0.205128		0.8		p<0.05

## Sheet: Fig 2Q
Anterior arch artery counts
control				Cyp26 deficient
	Arch 3	Arch 4			Arch 3	Arch 4
	5	5			10	8
	5	5			6	5
	8	5			7	7
	6	5			10	13
	4	5			6	8
	5	6			7	8
	7	6			8	9
	7	7			6	11
	6	6			12	9
	6	6			8	12
	6	7			13	10
	7	6			16	10
	7	5			8	13
	8	5			6	12
	6	7			8	10
	8	6			11	7
	8	8			5	8
					7	9
					6	10
					9	9
					8	13
					8	12
					10	11
Average	6.41176	5.88235			8.47826	9.73913
STD	1.22774	0.92752			2.64351	2.15781
SEM	0.297771	0.224957			0.55121	0.449934
	t-test
	Arch 3	Arch 4
	0.00234222	1.04556e-08

## Sheet: Fig 3G
Endocardium to myocardium distance measurements
	Control	Cyp26 deficient
	5.96	48
	4	29.5
	8.1	21.9
	4.2	21.7
	6.66	12
		18.9
		16
Average	5.784	24
STD	1.72148	11.9021
SEM	0.769868	4.49857
		t-test
		0.00640743

## Sheet: Fig 3J
Zo1/cell height measurements
	Control				Cyp26 deficient
	Image	Cell	ZO1/Cell height		Image		ZO1/Cell height
	1	1	0.33234		1	1	0.199925
		2	0.384697			2	0.246222
		3	0.48867			3	0.18112
	2	4	0.755799		2	4	0.320133
		5	0.882035			5	0.42282
		6	0.826807			6	0.264203
	3	7	0.709068		3	7	0.179266
		8	0.456339			8	0.108087
		9	0.702254			9	0.244068
	4	10	0.530629		4	10	0.238877
		11	0.684327			11	0.131429
		12	1.0412			12	0.190037
	5	13	0.442666		5	13	0.19424
		14	0.527813			14	0.163704
		15	0.699342			15	0.623646
	Average		0.630932			Average	0.247185
	STD		0.200125			STD	0.129631
	SEM		0.0516722			SEM	0.0334706
		t-test
		1.92958e-06

## Sheet: Fig 3K
Circularity measurements in ZO1/myl7:GFP hearts
	Control			Cyp26 deficient
	Image	Circularity		Image	Circularity
	1	0.741788		1	0.838467		t-test
		0.67253			0.851297		0.000146377
		0.799607			0.847038
	2	0.738934		2	0.887696
		0.817332			0.890148
		0.842314			0.951437
	3	0.82692		3	0.922454
		0.810307			0.924302
		0.908266			0.906056
	4	0.850849		4	0.83988
		0.588786			0.938042
		0.821421			0.84122
	5	0.810755		5	0.921518
		0.841124			0.883797
		0.827624			0.934164
				6	0.930631
					0.798029
	Average	0.793237			0.872912
	STD	0.0790792		7	0.884424
	SEM	0.0204182			0.919866
					0.88628
				8	0.904106
					0.918534
					0.883357
				9	0.921288
					0.928208
					0.925714
				10	0.930922
					0.925648
					0.920173
				Average	0.897587
				STD	0.0374569
				SEM	0.00683866

## Sheet: Fig 4A
RT-qPCR for fgf8a in whole embryos at 48 hpf
			fgf8 - control vs Cyp26 deficient at 48hpf
			9.96
			10.23	9.9525
			9.86
			9.76
	fgf8	b-actin	DCt	DDCt	2-DDCt	average	Dev. St.	Err. St.	ttest
control	29.11	19.15	9.96	0.0075	0.994815	1.0072	0.135644	0.0678219	0.00405465
	29.35	19.12	10.23	0.2775	0.825019
	29.07	19.21	9.86	-0.0925	1.06622
	28.95	19.19	9.76	-0.1925	1.14274
Cyp26 deficient	28.35	17.66	10.69	0.7375	0.599778	0.593761	0.0391923	0.19797
	28.33	17.71	10.62	0.6675	0.629597
	28.49	17.68	10.81	0.8575	0.551908

## Sheet: Fig 4B
RT-qPCR of fgf8a in isolated hearts
			fgf8 - control vs Cyp26 deficient hearts at 48hpf
			7.41
			7.24	7.3175
			7.35
			7.27
	fgf8	b-actin	DCt	DDCt	2-DDCt	average	Dev. St.	Err. St.	ttest
control	29.51	22.1	7.41	0.0925	0.937896	1.00107	0.0596438	0.0298219	1.00138e-06
	29.3	22.06	7.24	-0.0775	1.05519
	29.33	21.98	7.35	0.0325	0.977725
	29.22	21.95	7.27	-0.0475	1.03347
Cyp26 deficient	27.6	18.72	8.88	1.5625	0.338564	0.279093	0.0580055	0.0290027
	27.85	18.57	9.28	1.9625	0.256583
	27.99	18.53	9.46	2.1425	0.226487
	27.7	18.62	9.08	1.7625	0.294737

[truncated: 12 more sheets: Fig 4C, Fig 4D, Fig 5A, Fig 5B, Fig 5C, Fig 5D, Fig 5M, Fig 5N, Fig  5Q, Fig 5R, Fig 5S, Fig 5T]
